# Supplementary material for: One-Step Immunoassay of Alpha-Fetoprotein Constructed by Silicon-Quantum-Dot-Loaded Porous Gold Nanoshells
Source: Nanomaterials (Basel). 2026 Apr 17;16(8):479. doi: 10.3390/nano16080479 (PMC13118350; doi:10.3390/nano16080479)
Supplement: Supplementary file 1 [file nanomaterials-16-00479-s001.zip]

Archive with 1 entries (1 files):
- nanomaterials-4245004-supplementary.pdf
